# Supplementary material for: Genome-wide identification and expression analysis of the HAK/KUP/KT gene family in Moso bamboo
Source: Front Plant Sci. 2024 Mar 26;15:1331710. doi: 10.3389/fpls.2024.1331710 (PMC11002169; doi:10.3389/fpls.2024.1331710)
Supplement: Supplementary Table 1 — Cis-element analysis of PeHAK genes. [file Table_1.xlsx]

## Sheet: Sheet1
Table S1. Cis-element analysis of PeHAK genes
Gene ID	Gene name	Development/tissue specificity					Hormone response					Light responsiveness					Promoter/enhancer element					stress
		CAT-box	O2-site	CCGTCC motif	CCGTCC-box	Myb	as-1	TGACG-motif	CGTCA-motif	TCA	ABRE	G-Box	Box 4	Sp1	GT1-motif	GATA-motif	CAAT-box	TATA-box	AT~TATA-box	A-box	CCAAT-box	MYC	STRE	ARE	WRE3	MBS	W box
PH02Gene16473.t1	PeHAK01	0	0	1	1	12	3	3	3	0	3	3	0	1	1	2	10	8	1	1	0	2	5	1	1	0	1
PH02Gene36140.t1	PeHAK02	1	1	1	1	2	1	1	1	1	6	2	1	1	0	0	37	8	1	1	1	2	2	2	0	0	0
PH02Gene37387.t1	PeHAK03	0	0	0	0	9	1	1	1	1	1	2	0	1	1	0	30	8	0	0	0	3	2	3	0	1	1
PH02Gene17972.t1	PeHAK04	0	0	1	1	15	0	0	0	1	3	3	1	0	0	0	23	16	1	1	5	1	4	0	1	3	0
PH02Gene21781.t1	PeHAK05	0	0	0	0	3	0	0	0	0	4	6	0	5	0	0	16	1	0	0	2	0	5	0	0	1	0
PH02Gene47873.t1	PeHAK06	0	0	2	2	16	2	2	2	1	10	5	0	0	1	0	20	35	3	2	0	6	3	1	0	1	0
PH02Gene05312.t1	PeHAK07	2	1	1	1	6	0	0	0	1	6	6	1	0	1	0	19	20	2	1	1	3	3	0	2	1	0
PH02Gene34335.t1	PeHAK08	2	1	0	0	6	2	2	2	0	3	3	0	0	2	0	9	3	0	0	0	1	4	6	2	0	0
PH02Gene40368.t1	PeHAK09	0	0	0	0	8	1	1	1	1	7	3	3	0	0	1	25	28	1	0	0	5	2	3	0	0	1
PH02Gene17438.t1	PeHAK10	1	1	2	2	14	1	1	1	2	4	3	0	0	2	0	26	14	1	2	0	3	2	1	0	3	1
PH02Gene32783.t1	PeHAK11	0	1	0	0	6	1	1	1	1	0	0	1	0	1	0	32	35	5	0	1	3	0	2	0	0	0
PH02Gene43347.t1	PeHAK12	1	0	0	0	5	1	1	1	0	0	0	0	0	2	2	26	7	0	0	0	6	4	0	2	1	1
PH02Gene03090.t1	PeHAK13	0	1	2	2	8	4	4	4	1	7	6	0	0	0	3	11	2	0	2	1	5	4	3	1	1	1
PH02Gene47801.t1	PeHAK14	1	0	0	0	7	1	1	1	2	0	0	0	0	1	0	34	21	4	0	0	4	5	2	0	1	3
PH02Gene16598.t1	PeHAK15	2	3	1	1	11	1	1	1	0	3	3	1	1	0	0	19	7	0	1	0	1	7	0	2	0	0
PH02Gene37003.t1	PeHAK16	0	0	1	1	4	0	0	0	0	13	7	1	2	0	1	16	29	3	1	0	1	1	0	0	1	3
PH02Gene37200.t1	PeHAK17	1	0	0	0	6	2	2	2	2	1	0	0	0	0	0	22	2	0	0	0	6	1	3	0	1	1
PH02Gene47464.t1	PeHAK18	0	0	0	0	1	1	1	1	0	4	1	1	1	0	0	10	11	2	0	0	1	0	0	0	0	2
PH02Gene09194.t1	PeHAK19	2	2	0	0	12	4	4	4	0	4	3	0	2	1	0	14	9	1	0	0	1	6	2	1	0	3
PH02Gene14233.t1	PeHAK20	2	1	0	0	1	1	1	1	0	2	2	1	0	0	2	13	24	2	0	1	3	1	0	1	0	0
PH02Gene28171.t1	PeHAK21	1	0	0	0	3	4	4	4	0	5	2	0	0	0	0	22	28	0	0	0	7	1	1	4	0	0
PH02Gene26505.t1	PeHAK22	2	4	6	6	4	2	2	2	1	2	1	0	1	0	1	17	2	0	6	0	3	2	1	1	0	0
PH02Gene40424.t1	PeHAK23	0	1	0	0	8	2	2	2	2	2	2	1	0	0	0	17	29	1	0	0	4	0	1	2	1	0
PH02Gene47195.t1	PeHAK24	0	0	1	1	3	3	3	3	0	0	0	1	0	0	0	31	36	4	1	0	4	0	2	2	0	1
PH02Gene12083.t2	PeHAK25	2	1	1	1	8	2	2	2	0	7	6	1	0	4	0	16	27	0	1	0	1	0	0	3	0	0
PH02Gene08121.t2	PeHAK26	1	1	1	1	4	1	1	1	1	0	0	0	1	0	0	13	19	3	1	0	1	6	2	2	1	0
PH02Gene16414.t1	PeHAK27	0	0	1	1	2	1	1	1	0	2	4	0	4	0	0	24	1	0	1	0	7	2	0	1	1	0
PH02Gene17639.t1	PeHAK28	0	2	0	0	7	0	0	0	1	0	0	1	0	1	1	16	2	0	0	0	1	6	2	1	0	0
PH02Gene19068.t1	PeHAK29	0	0	1	1	3	5	5	5	0	4	2	0	4	0	0	15	16	1	1	0	1	2	2	2	0	2
PH02Gene48788.t1	PeHAK30	0	0	0	0	4	5	5	5	0	2	2	0	0	0	2	21	7	2	0	0	4	0	1	0	0	0
PH02Gene12427.t1	PeHAK31	0	2	2	2	4	3	3	3	2	0	0	2	1	0	1	19	25	4	2	0	2	2	1	1	0	0
PH02Gene40148.t1	PeHAK32	0	0	0	0	5	3	3	3	0	4	2	1	0	1	0	19	34	3	0	0	2	2	3	0	2	0
PH02Gene41444.t1	PeHAK33	1	0	1	1	10	3	3	3	1	2	3	2	0	2	3	21	45	8	1	0	5	0	2	0	1	1
PH02Gene41445.t1	PeHAK34	0	0	0	0	9	1	1	1	1	3	4	1	0	0	1	26	16	0	0	0	4	2	3	1	4	0
PH02Gene15453.t1	PeHAK35	1	0	0	0	6	0	0	0	4	6	2	0	0	1	0	32	8	2	0	0	9	0	1	0	0	1
PH02Gene01748.t4	PeHAK36	2	0	0	0	3	1	1	1	1	1	1	1	0	0	0	38	21	0	0	0	5	0	1	0	0	0
PH02Gene01771.t1	PeHAK37	1	0	0	0	9	1	1	1	0	0	1	0	0	0	0	24	7	0	0	1	2	1	1	4	0	0
PH02Gene29364.t1	PeHAK38	1	3	0	0	10	1	1	1	0	1	1	0	1	1	2	14	7	0	0	0	4	2	2	3	1	1
PH02Gene08938.t1	PeHAK39	0	0	0	0	12	0	0	0	2	1	1	2	0	0	0	27	20	2	0	5	1	1	0	1	1	1
PH02Gene08939.t1	PeHAK40	0	1	0	0	6	1	1	1	2	7	3	0	1	1	0	23	16	1	0	0	4	2	1	0	1	2
PH02Gene22019.t1	PeHAK41	1	0	0	0	14	2	2	2	0	3	1	3	0	0	0	22	22	4	0	0	4	2	1	0	0	1
