# Supplementary material for: Genome-wide identification and expression analysis of the HAK/KUP/KT gene family in Moso bamboo
Source: Front Plant Sci. 2024 Mar 26;15:1331710. doi: 10.3389/fpls.2024.1331710 (PMC11002169; doi:10.3389/fpls.2024.1331710)
Supplement: Supplementary Table 2 — Ka_Ks analysis of gene pairs in PeHAK gene duplicated events. [file Table_2.xlsx]

## Sheet: Sheet1
Table S2. Ka_Ks analysis of gene pairs in PeHAK gene duplicated events.
Duplicate gene pair	Ka	Ks	Ka_Ks	Purify Selection	Duplication type	Time (Myaa )
PeHAK17/PeHAK35	0.019227	0.104624	0.183772	Yes	segmental	8.048
PeHAK22/PeHAK29	0.0876799	0.573065	0.153002	Yes	segmental	44.0819
PeHAK22/PeHAK04	0.0776161	0.581458	0.133485	Yes	segmental	44.7276
PeHAK22/PeHAK31	0.021777	0.148167	0.146976	Yes	segmental	11.3974
PeHAK24/PeHAK34	0.0463938	0.160728	0.288649	Yes	segmental	12.3637
PeHAK26/PeHAK07	0.1045	0.71375	0.14641	Yes	segmental	54.9039
PeHAK26/PeHAK11	0.106302	0.674263	0.157656	Yes	segmental	51.8664
PeHAK26/PeHAK01	0.0232675	0.148916	0.156245	Yes	segmental	11.4551
PeHAK28/PeHAK05	0.0363443	0.213341	0.170358	Yes	segmental	16.4108
PeHAK29/PeHAK04	0.0179087	0.108443	0.165144	Yes	segmental	8.34176
PeHAK37/PeHAK41	0.0168633	0.133113	0.126685	Yes	segmental	10.2394
PeHAK38/PeHAK40	0.0287673	0.183515	0.156757	Yes	segmental	14.1165
PeHAK07/PeHAK11	0.0269459	0.152556	0.17663	Yes	segmental	11.7351
PeHAK01/PeHAK07	0.110788	0.696538	0.159055	Yes	segmental	53.5799
PeHAK01/PeHAK11	0.111093	0.665666	0.166891	Yes	segmental	51.2051
PeHAK09/PeHAK12	0.026606	0.106977	0.248707	Yes	segmental	8.22901
PeHAK08/PeHAK10	0.0378803	0.138482	0.27354	Yes	segmental	10.6525
