# Supplementary material for: Genome-wide identification and expression analysis of the HAK/KUP/KT gene family in Moso bamboo
Source: Front Plant Sci. 2024 Mar 26;15:1331710. doi: 10.3389/fpls.2024.1331710 (PMC11002169; doi:10.3389/fpls.2024.1331710)
Supplement: Supplementary Table 3 — Expression analysis of the PeHAK genes. [file Table_3.xlsx]

## Sheet: Germination stages
The FPKM value of PeHAK genes in different heights
Gene_id	Name	0.2m	0.2m	0.2m	0.5m	0.5m	0.5m	1m	1m	1m	2m	2m	2m	3m	3m	3m	5m	5m	5m	6m	6m	6m	7m	7m	7m
PH02Gene16473.t1	PeHAK01	18.18	18.6	18.12	11.43	12.06	10.81	4.52	4.88	4.84	4.37	4.39	4.62	5.89	6.08	6.63	8.41	8.21	7.37	10.24	10.14	10.25	9.73	10.87	10.73
PH02Gene36140.t1	PeHAK02	40.2	41.15	41.07	22.52	21.33	24.65	76.36	57.31	28.9	11.93	10.93	13.15	31.6	34.89	33.34	24.19	22.93	24.34	27.48	30.87	26.99	38.54	39.03	40.83
PH02Gene37387.t1	PeHAK03	5.9	5.85	5.26	4.7	3.61	4	3.45	4.03	3.92	1.23	1.01	1.17	1.66	1.31	1.47	0	0.05	0.05	0.99	1.26	1.16	0.54	0.37	0.3
PH02Gene17972.t1	PeHAK04	89.83	87.78	88.35	50.95	48.59	50.17	41.14	41.55	41.49	27.09	26.38	25.73	20.39	19.95	20.76	21.9	21.67	23.01	12.29	13.58	13.09	21.25	22.01	21.61
PH02Gene21781.t1	PeHAK05	7.02	7.53	8.59	3.84	4.42	4.04	5.14	4.75	4.74	4.07	3.14	3.87	6.56	5.67	7	7.51	6.88	7.91	6.64	7.57	7.66	6.88	8.78	7.6
PH02Gene47873.t1	PeHAK06	0	0.01	0	0	0	0	0.01	0	0	1.45	1.34	1.46	2.94	3.39	3.53	2.94	3.09	3.05	2.29	2.35	2.03	0.82	0.77	0.85
PH02Gene05312.t1	PeHAK07	2.42	4.67	15.04	0.1	0.08	0.11	0.1	0.05	0.07	0	0	0	0.06	0.06	0.04	0	0	0	0.17	0.33	0.19	0.44	0.27	0.36
PH02Gene34335.t1	PeHAK08	0	0	0	0	0	0	0	0	0	24.92	24.77	8.9	0.08	0.09	0.02	0.08	0.12	0.07	0	0	0	0.46	0.45	0.27
PH02Gene40368.t1	PeHAK09	1.26	1.1	1.29	0.17	0.02	0.15	0.42	0.73	0.59	0.83	0.8	1.1	1.44	1.49	1.37	4.16	4.05	4.52	1.9	1.95	2.25	4.62	4.46	4.7
PH02Gene17438.t1	PeHAK10	0	0	0	0	0	0	0	0	0	0	0	0	0	0	0	0	0	0	0	0	0	0	0	0
PH02Gene32783.t1	PeHAK11	0.28	0.23	0.29	0.58	0.59	0.64	0	0	0	0.07	0.08	0.02	0.18	0.09	0.24	0	0	0	0	0.04	0.02	0.14	0.14	0.32
PH02Gene43347.t1	PeHAK12	7.58	7.54	7.15	1.43	1.67	1.46	1.32	1.4	1.62	5.8	6.58	6.12	22.62	22.28	22.09	41.06	39.26	40.56	36.77	37.77	36.28	52.09	53.08	51.59
PH02Gene03090.t1	PeHAK13	1.59	2.06	1.46	2.55	2.68	2.88	5.11	5.66	4.65	1.99	1.94	1.53	2.13	1.27	1.6	0.51	0.15	0.3	1.03	1.01	0.9	0.25	0.67	0.31
PH02Gene47801.t1	PeHAK14	0	0	0	0	0	0	0.14	0.06	0.05	1.45	1.77	1.7	3.34	3.56	3.8	10.76	11.21	10.26	8.6	8.77	8.5	5.07	5.44	5.66
PH02Gene16598.t1	PeHAK15	4.44	4.44	4.36	7.27	7.09	7.59	3.56	3.74	3.82	3.99	3.97	4.41	4.28	4.94	3.71	6.53	5.54	7.02	5.61	5.45	5.54	5.04	5.03	5.44
PH02Gene37003.t1	PeHAK16	0	0	0	0.12	0.1	0.08	0.26	0.35	0.33	0.31	0.24	0.34	0.8	1.22	1.18	0.18	0.17	0	0	0.04	0	0.82	0.88	0.92
PH02Gene37200.t1	PeHAK17	0	0	0	0	0	0	0	0	0	0	0	0	0	0	0	0.1	0.06	0.09	0.07	0.22	0.16	0	0	0
PH02Gene47464.t1	PeHAK18	1.43	1.36	1.58	0.85	1.11	0.92	3.56	3.01	3.1	2.86	3.17	3.49	2.68	2.66	3.03	4.43	3.73	4.21	4.5	4.28	4.01	9.29	9.22	9.24
PH02Gene09194.t1	PeHAK19	14.24	15.19	16.08	12.6	12.83	13.77	15.38	14.79	15.68	10	10.39	10.29	8.96	8.63	8.39	9.14	8.59	8.27	3.37	3.09	3.15	8.8	7.17	9.9
PH02Gene14233.t1	PeHAK20	0.92	0.89	0.71	2.14	2.4	2.76	3.53	3.35	3.73	0.26	0.28	0.21	0	0	0	0.14	0.16	0.16	0	0	0	0	0	0
PH02Gene28171.t1	PeHAK21	0	0	0	0	0	0	0	0	0	0	0	0	0	0	0	0	0	0	0	0	0	0	0	0
PH02Gene26505.t1	PeHAK22	20.75	22.15	23.36	22.04	22.88	21.56	19.81	18.91	18.64	12.26	12.65	12.31	9.47	9.3	9.46	7.42	6.69	7.34	4.88	4.95	4.67	9.86	9.43	9.34
PH02Gene40424.t1	PeHAK23	0	0	0	0	0	0	0	0	0	0	0	0	0	0	0	0	0	0	0	0	0	0	0	0
PH02Gene47195.t1	PeHAK24	0	0	0	0	0	0	0	0	0	0	0	0	0	0	0	0	0	0	0	0	0	0	0	0
PH02Gene12083.t2	PeHAK25	0.64	0.36	0.4	0.22	0.09	0.26	0	0	0	0	0	0	0	0	0	0	0	0	0	0	0	0	0	0
PH02Gene08121.t2	PeHAK26	2.79	2.89	2.62	6.34	8.87	8.72	2.24	3.54	2.03	3.39	2.17	2.01	0.05	0.12	0.22	0	0.02	0.04	0	0	0	1.21	2.35	1.17
PH02Gene16414.t1	PeHAK27	117.97	83.43	66.42	0.48	0.59	0.25	0.4	0.39	0.38	0.66	1.26	1.14	1.88	1.67	1.58	5.03	5.71	5.35	201.24	277.18	255.6	4.49	7.33	7.23
PH02Gene17639.t1	PeHAK28	50.1	50.58	50.32	9.92	9.24	9.9	6.22	6.36	6.68	10.64	11.28	12.19	31.04	30.78	30.96	52.77	52.21	54.43	55.16	54.45	54.38	62.69	62.81	64.77
PH02Gene19068.t1	PeHAK29	18.71	19.23	17.57	9.82	9.64	9.81	10.46	10.16	9.33	11.76	11.95	12.17	6.42	6.58	6.85	6.89	6.16	6.85	8.44	8.96	9.1	9.28	9	9.64
PH02Gene48788.t1	PeHAK30	0.02	0.02	0	0	0	0	0.15	0.21	0.16	0.13	0.23	0.2	1.09	0.73	0.87	0.12	0.21	0.13	0.14	0.19	0.3	0.54	0.3	0.63
PH02Gene12427.t1	PeHAK31	14.13	14.12	14.13	13.97	13.86	13.54	19.1	20.64	21.09	17.36	13.75	17.09	9.44	8.63	9.27	4.33	4.6	4.6	2.68	3.14	3.2	1.58	1.76	1.85
PH02Gene40148.t1	PeHAK32	0	0	0	0	0	0	0	0	0	0	0	0	0	0	0	0	0	0	0	0	0	0	0	0
PH02Gene41444.t1	PeHAK33	0	0	0	0	0	0	0	0	0	0	0	0	0	0	0	0	0	0	0	0	0	0	0	0
PH02Gene41445.t1	PeHAK34	0	0	0	0	0	0	0	0	0	0	0	0	0.37	0.35	0.27	0.03	0.06	0.09	0	0.07	0.08	0.73	0.57	0.78
PH02Gene15453.t1	PeHAK35	0.39	0.52	0.42	1.01	0.85	0.93	0.22	0.23	0.39	0.2	0.08	0.15	0	0	0	0	0	0	0	0	0	0.46	0.54	0.61
PH02Gene01748.t4	PeHAK36	2.47	2.77	2.42	2.45	2.73	3.02	2.17	2.78	2.41	2.72	2.61	2.89	1.93	1.96	2.07	3.04	2.58	3.11	2.22	2.37	1.85	3.15	2.92	2.8
PH02Gene01771.t1	PeHAK37	13.22	12.68	13.34	10.84	11.03	11.43	13.4	13.27	13.98	27.04	26.11	25.36	39.78	42.27	40.77	36.67	37.09	37.22	28.12	29.91	28.54	66.61	66.92	68.85
PH02Gene29364.t1	PeHAK38	0	0	0	0	0	0	0	0	0	0	0	0	0	0	0	0	0	0	0	0	0	0	0	0
PH02Gene08938.t1	PeHAK39	0	0	0	0	0	0	0	0	0	0	0	0	0	0	0	0	0	0	0	0	0	0	0	0
PH02Gene08939.t1	PeHAK40	0.39	0.37	0.57	0	0	0	0.14	0.22	0.14	0.54	0.64	0.47	0	0	0	0	0	0	0	0	0	0	0	0
PH02Gene22019.t1	PeHAK41	5.85	5.62	6.65	6.75	6.73	6.16	6.41	6.43	6.64	2.91	2.68	2.89	20.76	19.74	25.73	19.74	18.71	17.99	11.7	10.6	10.43	17.5	16.78	18.02

## Sheet: tissues
The FPKM value of PeHAK genes in different tissues
Gene_id	Name	Leaf	Panicle	Rhizome	Root
PH02Gene16473.t1	PeHAK01	34.44	79.75	34.31	13.95
PH02Gene36140.t1	PeHAK02	23.62	12.18	19.92	12.05
PH02Gene37387.t1	PeHAK03	10.14	3.96	7.15	2.73
PH02Gene17972.t1	PeHAK04	16.48	24.73	17.57	35.46
PH02Gene21781.t1	PeHAK05	24.43	12.53	17.95	7.77
PH02Gene47873.t1	PeHAK06	2.5	3.16	2.8	1.13
PH02Gene05312.t1	PeHAK07	0.82	5.02	0.74	1.22
PH02Gene34335.t1	PeHAK08	6.89	5.63	6.87	0
PH02Gene40368.t1	PeHAK09	20.61	15.3	18.94	6.22
PH02Gene17438.t1	PeHAK10	0.15	3.89	0	0.07
PH02Gene32783.t1	PeHAK11	0.49	1.18	1.1	11.9
PH02Gene43347.t1	PeHAK12	10.64	9.82	7.89	9.76
PH02Gene03090.t1	PeHAK13	0.11	0.77	0.36	1.5
PH02Gene47801.t1	PeHAK14	14.27	7.82	15.43	1.38
PH02Gene16598.t1	PeHAK15	22.5	7.94	23.63	22.92
PH02Gene37003.t1	PeHAK16	0.06	0	0	0
PH02Gene37200.t1	PeHAK17	0.11	2.15	0.1	0.08
PH02Gene47464.t1	PeHAK18	0.12	0.21	0.3	0
PH02Gene09194.t1	PeHAK19	22.62	19.75	16.33	18.09
PH02Gene14233.t1	PeHAK20	0.06	0.33	0	0
PH02Gene28171.t1	PeHAK21	0	1.02	0	0
PH02Gene26505.t1	PeHAK22	19.38	5.27	15.17	27.07
PH02Gene40424.t1	PeHAK23	0.36	0	0	0
PH02Gene47195.t1	PeHAK24	0.52	0.09	0.88	0
PH02Gene12083.t2	PeHAK25	5.1	8.66	1.98	1.34
PH02Gene08121.t2	PeHAK26	14.13	23.82	13.89	2.27
PH02Gene16414.t1	PeHAK27	2.21	2.43	1.28	0.16
PH02Gene17639.t1	PeHAK28	59.24	23.42	40.59	22.5
PH02Gene19068.t1	PeHAK29	2.55	6.36	1.71	9.27
PH02Gene48788.t1	PeHAK30	1.11	0.9	1.03	0.08
PH02Gene12427.t1	PeHAK31	33.1	18.98	28.54	5.5
PH02Gene40148.t1	PeHAK32	0.89	1.44	0.59	0.56
PH02Gene41444.t1	PeHAK33	4.46	0	2.81	0
PH02Gene41445.t1	PeHAK34	1.18	2.04	0.57	1.66
PH02Gene15453.t1	PeHAK35	0.11	0.51	0.1	0
PH02Gene01748.t4	PeHAK36	8.57	4.46	9.68	7.55
PH02Gene01771.t1	PeHAK37	7.63	9.15	6.15	24.68
PH02Gene29364.t1	PeHAK38	0	1.07	0	12.35
PH02Gene08938.t1	PeHAK39	0.21	0.19	0.09	4.44
PH02Gene08939.t1	PeHAK40	24.26	19.23	18.46	24.15
PH02Gene22019.t1	PeHAK41	10.68	3.52	6.6	13.45

## Sheet: GA Treatment
FPKM values of PeHAK gene under GA treatment
Gene_id	Name	GA1	GA2	GA3	CK1	CK2	CK3
PH02Gene16473.t1	PeHAK01	15.01	14.58	17.22	11.66	12.36	13.3
PH02Gene36140.t1	PeHAK02	7.52	7.19	7.3	5.73	6.47	7.14
PH02Gene37387.t1	PeHAK03	1.09	0.69	1.37	1.21	2.43	2.9
PH02Gene17972.t1	PeHAK04	22.72	22.46	23.09	24.47	23.65	23.16
PH02Gene21781.t1	PeHAK05	4.96	5.3	4.4	5.71	6.25	7.14
PH02Gene47873.t1	PeHAK06	1.44	1.47	1.32	1.75	1.66	1.55
PH02Gene05312.t1	PeHAK07	0.72	0.32	0.58	0.55	0.49	0.56
PH02Gene34335.t1	PeHAK08	0.83	0.81	0.66	0.28	0.65	0.84
PH02Gene40368.t1	PeHAK09	8.78	8.31	7.94	11.85	12.44	11.99
PH02Gene17438.t1	PeHAK10	0.45	0.59	0.37	0.2	0.17	0.24
PH02Gene32783.t1	PeHAK11	1.66	1.63	1.7	3.09	2.28	3.12
PH02Gene43347.t1	PeHAK12	9.8	9.5	10.31	9.82	8.87	9.7
PH02Gene03090.t1	PeHAK13	0.16	0.27	0.11	0.05	0	0.26
PH02Gene47801.t1	PeHAK14	14.58	16.08	14.8	13.34	13.67	11.74
PH02Gene16598.t1	PeHAK15	4.91	5.16	4.81	7.04	6.61	9.03
PH02Gene37003.t1	PeHAK16	0.16	0.19	0.14	0.23	0.18	0.14
PH02Gene37200.t1	PeHAK17	0.1	0	0.08	0	0.03	0.03
PH02Gene47464.t1	PeHAK18	0.83	1.1	1.05	1.73	1.88	1.38
PH02Gene09194.t1	PeHAK19	4.64	4.82	4.9	4.67	5.55	6.09
PH02Gene14233.t1	PeHAK20	0.12	0.09	0.04	0.06	0	0.03
PH02Gene28171.t1	PeHAK21	0	0	0.01	0.08	0.06	0.06
PH02Gene26505.t1	PeHAK22	6.35	8.03	7.46	6.49	6.71	6.52
PH02Gene40424.t1	PeHAK23	0	0	0	0	0	0
PH02Gene47195.t1	PeHAK24	0.21	0.13	0.1	0.1	0	0
PH02Gene12083.t2	PeHAK25	4.84	5.89	5.45	2.8	3.02	4.02
PH02Gene08121.t2	PeHAK26	3.81	3.22	3.46	3.39	3.75	4.23
PH02Gene16414.t1	PeHAK27	0.41	0.43	0.39	0.14	0.22	0.44
PH02Gene17639.t1	PeHAK28	17.38	15.57	17.34	15.96	15.78	14.46
PH02Gene19068.t1	PeHAK29	13.81	12.38	12.5	10.66	10.04	9.82
PH02Gene48788.t1	PeHAK30	3.17	3.88	3.43	2.44	2.84	2.97
PH02Gene12427.t1	PeHAK31	18.82	17.65	20.43	17.77	17.42	17.44
PH02Gene40148.t1	PeHAK32	0.27	0.5	0.42	0.21	0.38	0.49
PH02Gene41444.t1	PeHAK33	0.05	0.12	0	0	0.06	0
PH02Gene41445.t1	PeHAK34	2.04	2.55	2.55	1.08	1.38	1.47
PH02Gene15453.t1	PeHAK35	0.03	0.04	0.04	0.05	0.07	0.08
PH02Gene01748.t4	PeHAK36	1.83	2.11	2.21	1.98	2.22	2.23
PH02Gene01771.t1	PeHAK37	7.84	7.28	8.97	8.19	8.63	10.06
PH02Gene29364.t1	PeHAK38	0.4	0.29	0.12	1.38	1.2	1.3
PH02Gene08938.t1	PeHAK39	0.07	0.03	0.02	0	0	0.09
PH02Gene08939.t1	PeHAK40	30.64	31.04	31.81	29.16	28.54	30.37
PH02Gene22019.t1	PeHAK41	1.71	2.07	2.15	2.05	2.35	2.38

## Sheet: NAA Treatment
FPKM values of PeHAK gene under NAA treatment
Gene_id	Name	NAA1	NAA2	NAA3	CK1	CK2	CK3
PH02Gene16473.t1	PeHAK01	12.4	10.2	14.2	16.51	16.51	16.51
PH02Gene36140.t1	PeHAK02	6.35	7.06	5.97	4.83	4.83	5.15
PH02Gene37387.t1	PeHAK03	1.16	2.67	1.7	1.11	1.11	1.11
PH02Gene17972.t1	PeHAK04	34.52	30.94	34.97	37.61	37.61	39.9
PH02Gene21781.t1	PeHAK05	6.85	7.74	7.17	7.14	7.14	6.13
PH02Gene47873.t1	PeHAK06	0.15	0.34	0.24	0.12	0.12	0.14
PH02Gene05312.t1	PeHAK07	0.09	0.31	0.09	0.47	0.47	0.67
PH02Gene34335.t1	PeHAK08	0.21	0.17	0.24	0.4	0.4	0.12
PH02Gene40368.t1	PeHAK09	12.1	16.31	13.55	30.3	30.3	28.63
PH02Gene17438.t1	PeHAK10	0.17	0.08	0.1	0.31	0.31	0.15
PH02Gene32783.t1	PeHAK11	5.97	5.79	5.3	7.41	7.41	5.64
PH02Gene43347.t1	PeHAK12	12.6	13.85	12.78	10.96	10.96	11.27
PH02Gene03090.t1	PeHAK13	0.41	0.14	0.14	0.1	0.1	0.09
PH02Gene47801.t1	PeHAK14	0.96	0.98	0.69	0.55	0.55	0.62
PH02Gene16598.t1	PeHAK15	9.38	10.96	12.24	8.48	8.48	8.54
PH02Gene37003.t1	PeHAK16	0.18	0.36	0.42	0.33	0.33	0.11
PH02Gene37200.t1	PeHAK17	0.04	0	0	0.11	0.11	0.02
PH02Gene47464.t1	PeHAK18	0.72	1	0.6	0.19	0.19	0.24
PH02Gene09194.t1	PeHAK19	5.66	6.42	5.38	4.91	4.91	4.17
PH02Gene14233.t1	PeHAK20	0	0	0	0	0	0
PH02Gene28171.t1	PeHAK21	0.08	0.03	0.1	0.05	0.05	0.02
PH02Gene26505.t1	PeHAK22	5.22	7.62	6.84	4.36	4.36	4.15
PH02Gene40424.t1	PeHAK23	0	0	0	0	0	0
PH02Gene47195.t1	PeHAK24	0	0	0.02	0	0	0
PH02Gene12083.t2	PeHAK25	2.09	0.43	0.84	0.57	0.57	0.6
PH02Gene08121.t2	PeHAK26	2.76	3.18	3.45	5.59	5.59	4.77
PH02Gene16414.t1	PeHAK27	0.14	0.36	0.15	0.24	0.24	0.05
PH02Gene17639.t1	PeHAK28	21.49	18.2	20.55	22.17	22.17	23.12
PH02Gene19068.t1	PeHAK29	30.18	22.58	25.76	25.39	25.39	30.37
PH02Gene48788.t1	PeHAK30	0.11	0.11	0.12	0.1	0.1	0.13
PH02Gene12427.t1	PeHAK31	12.14	13.89	12.47	14.42	14.42	12.97
PH02Gene40148.t1	PeHAK32	0.08	0.2	0.04	0.05	0.05	0.06
PH02Gene41444.t1	PeHAK33	0	0	0	0	0	0
PH02Gene41445.t1	PeHAK34	0.16	0.04	0.2	0.05	0.05	0.1
PH02Gene15453.t1	PeHAK35	0.03	0.14	0.06	0.09	0.09	0.08
PH02Gene01748.t4	PeHAK36	3.09	3.29	3.02	2.83	2.83	3.1
PH02Gene01771.t1	PeHAK37	10.98	11.97	9.44	8.93	8.93	6.51
PH02Gene29364.t1	PeHAK38	2.43	3.19	3.63	4.93	4.93	4.6
PH02Gene08938.t1	PeHAK39	0.15	0.03	0	0	0	0.02
PH02Gene08939.t1	PeHAK40	28.83	25.76	33.54	33.83	33.83	33.03
PH02Gene22019.t1	PeHAK41	3.63	4.7	3.49	1.37	1.37	2.16
