# Supplementary material for: Genome-wide identification and expression analysis of the HAK/KUP/KT gene family in Moso bamboo
Source: Front Plant Sci. 2024 Mar 26;15:1331710. doi: 10.3389/fpls.2024.1331710 (PMC11002169; doi:10.3389/fpls.2024.1331710)
Supplement: Supplementary Table 4 — All primers were used in this study. [file Table_4.xlsx]

## Sheet: Sheet1
Table S4. All primers were used in this study
No.	Primer name	Forward Primer (5'to3')	Reverse Primer (5'to3')
	The primer sequences used in qRT-PCR
1	PeHAK04	CAACTACGACGACTCCCACG	AACCTCACCTTCTTCACCACC
2	PeHAK09	CTCCTTGGTCTCAGCCCTAA	CTGATGAAAGGCAGGTAGATTG
3	PeHAK19	TGCCCTGCTGTTCCTGTT	TCTCATTGCCACTTTGTTCTG
4	PeHAK22	ACAAAGCACATGGGAAACG	CGATGGAGCCGAAGAAGAG
5	PeHAK31	GGAAACGCATCTGGATTAGC	AGCCGAAGAAGAGGAGGAA
6	PeHAK37	TTCCTCGTGTAAAGGTAGTCCA	AACCACCGCAGTGCCATA
	Primer sequences for in situ PCR
1	PeHAK04	CAACTACGACGACTCCCACG	AACCTCACCTTCTTCACCACC
2	PeHAK37	TTCCTCGTGTAAAGGTAGTCCA	AACCACCGCAGTGCCATA
3	ACT	GACCCTCAAGTACCCCAT	CTTCTCACGATTGGCCTT
	Primer sequences used for subcellular localization
1	MAS::PeHAK28-GFP	GAGCTCGGTACCCGGGGATCCATGGACGAGGAGATCAACGCC	GCCCTTGCTCACCATGTCGACCACATAGTAGATCATACCGACCTCGATGAG
	Primer sequences used in yeast experiments
2	P416HAK4	TAGAACTAGTGGATCCATGGATCCTGAGTTTGGGAG	ATGACTCGAGGTCGACTCATAGCACGTACACCATGC
3	P416HAK37	TAGAACTAGTGGATCCATGGCGTCGCTGTTAGA	ATGACTCGAGGTCGACTCATATATAGTATATTTGCCCAACATTAAGCAG
